# Supplementary material for: Comparison of genome-wide array genomic hybridization platforms for the detection of copy number variants in idiopathic mental retardation
Source: BMC Med Genomics. 2011 Mar 25;4:25. doi: 10.1186/1755-8794-4-25 (PMC3076225; doi:10.1186/1755-8794-4-25)
Supplement: Additional file 7 — Additional Table 10. Summary of all X chromosome CNV in 30 MR trios identified by the Agilent 244 K, NimbleGen 385 K and Affymetrix 500 K arrays and correlation with Illumina Hap550, 32 K SMRT BAC and Affymetrix 6.0 platforms. [file 1755-8794-4-25-S7.XLS]

## Sheet: X Chromosome CNVs
Trio ID	Gender	Chr	CNV	Start	Stop	Length	Agilent Start	Agilent End	NimbleGen Start	NimbleGen End	Affy 500K Start	Affy 500K End	Illumina Start	Illumina End	BAC Start	BAC End	Affy 6.0 Start	Affy 6.0 End	Pathogenecity
4821	Male	X	DEL	11129680	11144724	15044	11129680	11144724											<50KB
3094	Male	X	AMP	15147453	15162832	15379	15147453	15162832											<50KB
32614	Male	X	AMP	38230169	38230569	400	38230169	38230569											<50KB
6428	Male	X	DEL	38230169	38230569	400	38230169	38230569											<50KB
2332	Male	X	DEL	38230169	38241200	11031	38230169	38241200											<50KB
2377	Male	X	DEL	48128440	48128840	400	48128440	48128840											<50KB
6942	Male	X	DEL	48128440	48128840	400	48128440	48128840											<50KB
9313	Male	X	DEL	67137335	67182017	44682	67137335	67182017			67064488	67423022							<50Kb
2332	Male	X	DEL	75918981	75927428	8447	75918981	75927428					75912698	75927094					<50KB
2569	Male	X	AMP	86515698	86516098	400	86515698	86516098											<50KB
2332	Male	X	DEL	103066327	103100232	33905	102992071	103100232	103066327	103234586									<50Kb
2569	Male	X	DEL	103066327	103109676	43349	102992071	103109676	103066327	103234586									<50Kb
3094	Male	X	DEL	103071608	103100232	28624	103071608	103100232											<50Kb
7484	Male	X	DEL	103153805	103180743	26938	103152119	103180743	103153805	103202133									<50Kb
9609	Male	X	DEL	103160302	103190187	29885	103152119	103190187	103160302	103202133									<50Kb
1056	Female	X	AMP	106100223	106100623	400	106100223	106100623											<50KB
2569	Male	X	AMP	106100223	106100623	400	106100223	106100623											<50KB
3921	Male	X	AMP	106100223	106100623	400	106100223	106100623											<50KB
1511	Male	X	AMP	106100223	106100623	400	106100223	106100623											<50KB
8135	Male	X	AMP	114782968	114819332	36364	114782968	114819332											<50Kb
1815	Female	X	DEL	115809445	115829130	19685	115726229	115829130	115809445	115967372									<50Kb
1780	Male	X	DEL	118443183	118455810	12627	118443183	118455810											<50KB
8135	Male	X	DEL	122435048	122453520	18472	122332964	122453520	122435048	122552078									<50Kb
2569	Male	X	DEL	140717620	140734711	17091	140717620	140734711											<50KB
9390	Male	X	AMP	149850316	149889966	39650	149850316	149889966											<50Kb
7581	Male	X	DEL	153960495	153989529	29034	153960495	153989529											<50Kb
2714	Male	X	DEL	153960495	153989529	29034	153960495	153989529											<50Kb
7484	Male	X	AMP	25398879	25420909	22030			25398879	25420909									<50Kb
6932	Female	X	DEL	99821948	99863822	41874			99821948	99863822									<50Kb
2894	Male	X	DEL	139913910	139931692	17782			139913910	139931692									<50Kb
8135	Male	X	DEL	4039380	4062789	23409					4039380	4062789							<50Kb
8960	Male	X	AMP	67416262	74473479	7057217	65087664	76148358	65086574	76206818	67416262	74473479	64958480	76073239			65092427	76206943	De Novo Validated by FISH
1815	Female	X	AMP	67767923	69787504	2019581			67767923	69787504									Deletions reported in autosomal dominant inheritance, but not amplification
7093	Female	X	AMP	73429587	73693229	263642			73429587	73693229									Females not affected SLC16A2
7093	Female	X	DEL	6687308	7593813	906505	6299036	7941687	6458282	8093449	6687308	7593813							Females not affected STS
4821	Male	X	DEL	6625133	7044363	419230			6625133	7044363									Gene not likely to cause MR
5993	Male	X	DEL	6932549	7063248	130699			6932549	7063248									Gene not likely to cause MR
1511	Male	X	DEL	6856649	7058205	201556					6856649	7058205							Gene not likely to cause MR
3519	Male	X	DEL	9454329	9652249	197920					9454329	9652249							Gene not likely to cause MR
9313	Male	X	DEL	9484049	9649608	165559					9484049	9649608							Gene not likely to cause MR
8960	Male	X	DEL	29967317	30171126	203809					29967317	30171126							Gene not likely to cause MR
3921	Male	X	DEL	119202935	119372415	169480					119202935	119372415							Gene not likely to cause MR
6428	Male	X	DEL	148264112	148421104	156992					148264112	148421104							Gene not likely to cause MR
3921	Male	X	AMP	74811330	75020028	208698			74811330	75020028									Genes not likely to cause MR
2714	Male	X	DEL	76534899	76602081	67182			76534899	76602081									Genes not likely to cause MR
2894	Male	X	DEL	101266713	101516758	250045			101266713	101516758									Genes not likely to cause MR
3094	Male	X	DEL	99293227	99498670	205443					99293227	99498670							Males not affected, PCDH19
2377	Male	X	AMP	6393457	6607042	213585	6102287	7137359	6235968	7293033	6393457	6607042	6085345	7103040			6234894	7297446	No ORF
3094	Male	X	DEL	6312849	6383456	70607	6312849	6383456											No ORF
6932	Female	X	AMP	148694051	148768664	74613	148694051	148768664	148677550	148836790							148692066	148789406	No ORF
3094	Male	X	DEL	4725885	4837746	111861			4725885	4837746									No ORF
6932	Female	X	AMP	36578744	36823092	244348			36578744	36823092									No ORF
1815	Female	X	AMP	39217329	39390042	172713			39217329	40289815	39110424	39390042							No ORF
3519	Male	X	AMP	62264232	62417478	153246			62264232	62417478									No ORF
6932	Female	X	DEL	62264232	62417478	153246			62264232	62417478									No ORF
7484	Male	X	DEL	75310479	75441161	130682			75310479	75441161									No ORF
6942	Male	X	DEL	81601442	81659245	57803			81601442	81659245									No ORF
5993	Male	X	AMP	116205719	116275212	69493			116205719	116275212									No ORF
2714	Male	X	DEL	140524460	140593082	68622			140524460	140593082									No ORF
1511	Male	X	DEL	142978798	143118370	139572			142978798	143118370									No ORF
8160	Female	X	DEL	146382449	146537553	155104			146382449	146537553							146376541	146552086	No ORF
5993	Male	X	AMP	7487873	7555367	67494					7487873	7555367							No ORF
5993	Male	X	AMP	128170227	128224073	53846					128170227	128224073							No ORF
8160	Female	X	DEL	3913238	4041792	128554					3913238	4041792							No ORF
7484	Male	X	DEL	38740474	39053219	312745					38740474	39053219							No ORF
6942	Male	X	DEL	39110424	39368961	258537					39110424	39368961							No ORF
9313	Male	X	DEL	39111838	39381916	270078					39111838	39381916							No ORF
1780	Male	X	DEL	138116410	138233767	117357					138116410	138233767							No ORF
2332	Male	X	DEL	8402720	8515371	112651	8245469	8515371	8402720	8675322									Not confirmed by PCR
2569	Male	X	DEL	90936638	91013113	76475	90936638	91013113											Not confirmed by PCR
3921	Male	X	DEL	134270813	134349511	78698	134270813	134349511											Not confirmed by PCR
8160	Female	X	DEL	139954388	140196619	242231	139801605	140515061	139926071	140495752	139954388	140196619							Not confirmed by PCR
3519	Male	X	DEL	2721399	3682486	961087			2721399	3682486									Not confirmed by PCR
2714	Male	X	DEL	55493431	55561532	68101			55493431	55561532									Not confirmed by PCR
5993	Male	X	DEL	70673022	72267261	1594239			70673022	72267261									Not confirmed by PCR
8135	Male	X	DEL	111743524	111914505	170981			111743524	112031604	111664858	111914505							Not confirmed by PCR
6942	Male	X	DEL	151782765	153440006	1657241			151782765	153440006									Not confirmed by PCR
4821	Male	X	DEL	152353804	153420724	1066920			152353804	153420724									Not confirmed by PCR
9390	Male	X	DEL	153789255	154900787	1111532			153789255	154900787									Not confirmed by PCR
7484	Male	X	DEL	53781318	54744655	963337					53781318	54744655							Not confirmed by PCR
2332	Male	X	DEL	53165803	53550655	384852					53165803	53550655							Not confirmed by PCR
8960	Male	X	DEL	13856002	13969053	113051					13856002	13969053							Not confirmed by PCR
9313	Male	X	AMP	47720513	47831488	110975	47720169	47838384	47720513	47831488			47594114	47677925			47720999	47830823	Not confirmed by qPCR
2569	Male	X	AMP	56598979	56712571	113592	56598979	56712571											Not confirmed by qPCR
8160	Female	X	DEL	44395862	44881757	485895					44395862	44881757							Not confirmed by qPCR
6428	Male	X	DEL	51761107	53122227	1361120			51761107	53122227									Recurrent
2894	Male	X	DEL	51904468	53072911	1168443			51904468	53072911									Recurrent
8327	Female	X	AMP	52171949	53542953	1371004			52171949	53542953									Recurrent
5993	Male	X	DEL	52509428	53149510	640082			52509428	53149510									Recurrent
8960	Male	X	DEL	52509428	52995386	485958			52509428	52995386									Recurrent
4821	Male	X	DEL	52518813	52875086	356273			52518813	52875086									Recurrent
1056	Female	X	AMP	52523035	52578456	55421			52523035	52578456									Recurrent
8160	Female	X	AMP	71843272	72261646	418374			71843272	72261646									Recurrent
7531	Female	X	AMP	71843272	72176514	333242			71843272	72176514									Recurrent
8135	Male	X	DEL	71843272	72138042	294770			71843272	72138042									Recurrent
9313	Male	X	DEL	71843272	71976284	133012			71843272	71976284									Recurrent
3921	Male	X	DEL	71843272	72162957	319685			71843272	72162957									Recurrent
9609	Male	X	DEL	71848903	72138042	289139			71848903	72138042									Recurrent
2714	Male	X	DEL	90404563	90604756	200193			90404563	90604756									Recurrent
8994	Female	X	AMP	90413957	90615162	201205			90413957	90615162									Recurrent
1511	Male	X	DEL	90413957	90615162	201205			90413957	90615162									Recurrent
8960	Male	X	DEL	90413957	90629719	215762			90413957	90629719									Recurrent
8994	Female	X	AMP	103104856	103186653	81797			103104856	103186653							103144645	103189995	Recurrent
1815	Female	X	AMP	134559651	134734532	174881			134559651	134734532									Recurrent
9390	Male	X	DEL	134573698	134766960	193262			134573698	134766960									Recurrent
2714	Male	X	AMP	134670065	134812009	141944			134670065	134812009									Recurrent
8135	Male	X	DEL	134670065	134796072	126007			134670065	134796072									Recurrent
1511	Male	X	AMP	134679533	134796072	116539			134679533	134796072									Recurrent
6942	Male	X	DEL	134679533	134796072	116539			134679533	134796072									Recurrent
1780	Male	X	DEL	134679533	134796072	116539			134679533	134796072									Recurrent
6428	Male	X	AMP	134684711	134796072	111361			134684711	134796072									Recurrent
8612	Female	X	AMP	153064438	153189510	125072			153064438	153189510									Recurrent
2569	Male	X	AMP	153064438	153160878	96440			153064438	153160878									Recurrent
9313	Male	X	DEL	153064438	153165976	101538			153064438	153165976									Recurrent
7531	Female	X	AMP	153079026	153176784	97758			153079026	153176784									Recurrent
2377	Male	X	AMP	153079026	153165976	86950			153079026	153165976									Recurrent
3094	Male	X	AMP	153079026	153165976	86950			153079026	153165976									Recurrent
